# Supplementary material for: In vitro study of probiotic Lactobacillus helveticus: Antibacterial effects on Porphyromonas gingivalis
Source: PLoS One. 2025 Aug 8;20(8):e0329497. doi: 10.1371/journal.pone.0329497 (PMC12334035; doi:10.1371/journal.pone.0329497)
Supplement: S1 File — (XLSX) [file pone.0329497.s001.xlsx]

## Sheet: Sheet1
S1 File.
Table 1: The inhibition zone diameters of L. helveticus against P. gingivalis.
Treatment	Concentration (cells/mL)	Inhibition zone diameter (mm)	Mean	Stdev
L. helveticus	10^7	9.47	9.22667	0.929211
		8.2
		10.01
	10^8	11.01	11.3467	0.4517
		11.17
		11.86
	10^9	15.29	14.6933	0.780534
		14.98
		13.81
CHX	0.0012	23.56	23.1233	0.615007
		23.39
		22.42
