# Supplementary material for: In vitro study of probiotic Lactobacillus helveticus: Antibacterial effects on Porphyromonas gingivalis
Source: PLoS One. 2025 Aug 8;20(8):e0329497. doi: 10.1371/journal.pone.0329497 (PMC12334035; doi:10.1371/journal.pone.0329497)
Supplement: S2 File — (XLSX) [file pone.0329497.s002.xlsx]

## Sheet: Sheet1
S2 File.
Figure 2: Effect of L. helveticus against P. gingivalis biofilm.
Concentration (%)	Absorbances (OD550)	Mean	Stdev
Control	0.6537	0.611533	0.0381238
	0.5795
	0.6014
0.78	0.1423	0.155667	0.011739
	0.1643
	0.1604
1.56	0.1312	0.140567	0.00839186
	0.1431
	0.1474
3.13	0.1286	0.119867	0.0147815
	0.1028
	0.1282
6.25	0.1008	0.102233	0.00923381
	0.0938
	0.1121
12.5	0.0855	0.0998667	0.0125149
	0.1084
	0.1057
25	0.0855	0.0969	0.0102093
	0.1
	0.1052
50	0.1094	0.0934667	0.0314848
	0.0572
	0.1138
100	0.0531	0.0895333	0.0324663
	0.1001
	0.1154
